# Supplementary material for: Multiple timescales of sensory-evidence accumulation across the dorsal cortex
Source: eLife. 2022 Jun 16;11:e70263. doi: 10.7554/eLife.70263 (PMC9203055; doi:10.7554/eLife.70263)
Supplement: Figure 2—source data 1. [file elife-70263-fig2-data1.zip]

Archive with 1 entries (1 files):
- fig2_sourceData.mat
